# Supplementary material for: RichMind: A Tool for Improved Inference from Large-Scale Neuroimaging Results
Source: PLoS One. 2016 Jul 25;11(7):e0159643. doi: 10.1371/journal.pone.0159643 (PMC4959697; doi:10.1371/journal.pone.0159643)
Supplement: S1 Dataset — (TAR) [file pone.0159643.s001.tar]

Archive with 6 entries (5 files):
- CaseStudy2Data
- CaseStudy2Data/About.txt
- CaseStudy2Data/Annotation Labels.txt
- CaseStudy2Data/Annotation.txt
- CaseStudy2Data/BackgroundSet.txt
- CaseStudy2Data/reducedFunctionalConnections.txt
