# Supplementary material for: RichMind: A Tool for Improved Inference from Large-Scale Neuroimaging Results
Source: PLoS One. 2016 Jul 25;11(7):e0159643. doi: 10.1371/journal.pone.0159643 (PMC4959697; doi:10.1371/journal.pone.0159643)
Supplement: S1 Dataset — (TAR) [file pone.0159643.s001.tar › CaseStudy2Data/About.txt]

Data analyzed in case study 2:
=================================

The data available here was provided by Wang et. al. [1], and contains functional connections and neural mapping that were reported in [1]. These findings are used in the current
study to demonstrate the advantages of using RichMind to improve inference from large-scale results.

[1] Wang J, Zuo X, Dai Z, Xia M, Zhao Z, Zhao X, et al. Disrupted functional brain connectome in individuals at risk for Alzheimer's disease. Biological psychiatry. 2013;73(5):472-81.
