# Supplementary material for: RichMind: A Tool for Improved Inference from Large-Scale Neuroimaging Results
Source: PLoS One. 2016 Jul 25;11(7):e0159643. doi: 10.1371/journal.pone.0159643 (PMC4959697; doi:10.1371/journal.pone.0159643)
Supplement: S1 Dataset — (TAR) [file pone.0159643.s001.tar › CaseStudy2Data/Annotation Labels.txt]

annot	label
1	SMN
2	DMN
3	VN
4	VAN
5	AN
