# Supplementary material for: RichMind: A Tool for Improved Inference from Large-Scale Neuroimaging Results
Source: PLoS One. 2016 Jul 25;11(7):e0159643. doi: 10.1371/journal.pone.0159643 (PMC4959697; doi:10.1371/journal.pone.0159643)
Supplement: S1 Dataset — (TAR) [file pone.0159643.s001.tar › CaseStudy2Data/Annotation.txt]

1	3
2	2
3	3
4	1
5	5
6	1
7	1
8	1
9	4
10	1
11	1
12	2
13	3
14	4
15	5
16	5
17	3
18	3
19	1
20	1
21	3
22	1
23	1
24	2
25	2
26	2
27	3
28	3
29	3
30	1
31	1
32	2
33	3
34	2
35	3
36	4
37	1
38	2
39	2
40	1
41	4
42	2
43	3
44	5
45	1
46	1
47	1
48	3
49	2
50	1
51	3
52	1
53	3
54	2
55	4
56	2
57	4
58	1
59	2
60	3
61	2
62	2
63	3
64	4
65	3
66	2
67	1
68	3
69	3
70	1
71	1
72	1
73	2
74	3
75	1
76	5
77	5
78	5
79	2
80	2
81	1
82	3
83	2
84	1
85	4
86	3
87	1
88	5
89	2
90	1
91	2
92	2
93	1
94	2
95	2
96	3
97	4
98	3
99	2
100	2
101	1
102	4
103	1
104	2
105	1
106	1
107	3
108	1
109	3
110	5
111	3
112	4
113	1
114	5
115	5
116	5
117	1
118	5
119	1
120	1
121	2
122	5
123	3
124	5
125	3
126	1
127	1
128	2
129	2
130	5
131	3
132	3
133	2
134	2
135	1
136	3
137	2
138	3
139	2
140	3
141	4
142	1
143	3
144	2
145	2
146	5
147	2
148	3
149	2
150	4
151	2
152	1
153	2
154	3
155	1
156	1
157	5
158	5
159	2
160	2
161	5
162	5
163	4
164	2
165	3
166	3
167	1
168	1
169	5
170	5
171	5
172	1
173	5
174	2
175	1
176	4
177	3
178	1
179	2
180	2
181	5
182	2
183	2
184	2
185	3
186	1
187	3
188	4
189	4
190	2
191	2
192	3
193	3
194	5
195	1
196	3
197	1
198	4
199	1
200	4
201	3
202	4
203	2
204	2
205	2
206	5
207	2
208	3
209	1
210	2
211	3
212	3
213	2
214	2
215	1
216	2
217	1
218	2
219	5
220	3
221	2
222	2
223	4
224	3
225	3
226	3
227	2
228	1
229	3
230	1
231	5
232	3
233	2
234	2
235	2
236	2
237	2
238	1
239	2
240	3
241	1
242	3
243	4
244	1
245	2
246	2
247	4
248	2
249	5
250	3
251	3
252	1
253	3
254	4
255	1
256	2
257	4
258	4
259	2
260	5
261	3
262	3
263	5
264	1
265	2
266	5
267	2
268	3
269	2
270	2
271	2
272	3
273	2
274	3
275	2
276	2
277	1
278	3
279	1
280	5
281	3
282	2
283	4
284	3
285	2
286	2
287	3
288	1
289	4
290	2
291	5
292	2
293	5
294	1
295	5
296	3
297	4
298	4
299	3
300	2
301	1
302	3
303	1
304	3
305	3
306	3
307	3
308	2
309	3
310	2
311	1
312	1
313	2
314	2
315	1
316	3
317	2
318	2
319	3
320	3
321	1
322	2
323	5
324	1
325	2
326	1
327	2
328	4
329	4
330	2
331	5
332	1
333	2
334	3
335	4
336	3
337	1
338	1
339	1
340	1
341	2
342	3
343	1
344	4
345	2
346	4
347	2
348	5
349	3
350	5
351	3
352	2
353	3
354	2
355	1
356	3
357	3
358	5
359	1
360	1
361	5
362	2
363	2
364	1
365	1
366	4
367	3
368	2
369	2
370	2
371	5
372	2
373	2
374	1
375	3
376	1
377	5
378	5
379	2
380	4
381	2
382	1
383	1
384	2
385	2
386	3
387	3
388	3
389	3
390	5
391	1
392	2
393	3
394	3
395	2
396	2
397	4
398	3
399	2
400	5
401	1
402	2
403	2
404	5
405	2
406	3
407	2
408	3
409	2
410	5
411	3
412	1
413	2
414	3
415	3
416	3
417	3
418	5
419	1
420	2
421	4
422	2
423	5
424	1
425	1
426	2
427	1
428	3
429	3
430	1
431	2
432	3
433	3
434	3
435	1
436	1
437	2
438	5
439	1
440	2
441	1
442	3
443	1
444	5
445	3
446	2
447	1
448	4
449	5
450	5
451	1
452	3
453	1
454	2
455	5
456	1
457	5
458	2
459	3
460	5
461	4
462	2
463	3
464	3
465	3
466	2
467	1
468	3
469	3
470	2
471	5
472	2
473	5
474	4
475	3
476	1
477	3
478	5
479	2
480	2
481	2
482	1
483	4
484	2
485	3
486	1
487	1
488	3
489	5
490	4
491	5
492	1
493	2
494	1
495	3
496	1
497	2
498	2
499	5
500	3
501	2
502	2
503	4
504	5
505	3
506	1
507	2
508	2
509	1
510	4
511	2
512	4
513	1
514	1
515	1
516	3
517	3
518	1
519	3
520	1
521	1
522	5
523	2
524	4
525	1
526	5
527	1
528	1
529	2
530	5
531	2
532	1
533	3
534	3
535	1
536	2
537	2
538	1
539	2
540	4
541	1
542	3
543	2
544	3
545	3
546	1
547	1
548	2
549	3
550	5
551	5
552	5
553	3
554	2
555	3
556	2
557	3
558	5
559	2
560	1
561	3
562	3
563	2
564	4
565	3
566	2
567	1
568	2
569	2
570	2
571	4
572	5
573	4
574	2
575	5
576	5
577	2
578	4
579	1
580	2
581	2
582	5
583	2
584	1
585	1
586	2
587	1
588	3
589	2
590	5
591	2
592	5
593	3
594	1
595	2
596	2
597	2
598	2
599	1
600	2
601	3
602	2
603	3
604	5
605	3
606	2
607	5
608	2
609	1
610	1
611	3
612	2
613	5
614	2
615	3
616	3
617	5
618	5
619	2
620	5
621	3
622	5
623	1
624	2
625	4
626	2
627	1
628	3
629	1
630	2
631	3
632	4
633	5
634	4
635	3
636	2
637	4
638	3
639	2
640	4
641	2
642	4
643	2
644	5
645	2
646	3
647	1
648	1
649	4
650	3
651	1
652	3
653	2
654	1
655	5
656	1
657	2
658	3
659	2
660	2
661	3
662	3
663	2
664	5
665	3
666	2
667	1
668	2
669	2
670	1
671	3
672	1
673	1
674	1
675	5
676	5
677	4
678	2
679	3
680	2
681	2
682	2
683	2
684	1
685	1
686	2
687	4
688	1
689	4
690	5
691	2
692	3
693	3
694	5
695	3
696	2
697	2
698	1
699	3
700	5
701	3
702	5
703	3
704	3
705	5
706	2
707	3
708	3
709	2
710	4
711	3
712	3
713	2
714	3
715	3
716	3
717	3
718	2
719	1
720	4
721	2
722	2
723	4
724	1
725	3
726	1
727	2
728	1
729	1
730	4
731	3
732	2
733	1
734	2
735	1
736	5
737	1
738	1
739	2
740	2
741	2
742	3
743	1
744	5
745	1
746	2
747	1
748	1
749	2
750	1
751	3
752	2
753	3
754	5
755	3
756	1
757	2
758	1
759	4
760	1
761	5
762	3
763	2
764	3
765	1
766	2
767	4
768	3
769	5
770	3
771	5
772	3
773	4
774	2
775	5
776	5
777	5
778	2
779	1
780	2
781	3
782	3
783	5
784	2
785	1
786	5
787	2
788	2
789	4
790	2
791	1
792	3
793	1
794	1
795	1
796	5
797	1
798	2
799	1
800	5
801	3
802	3
803	2
804	2
805	2
806	3
807	2
808	2
809	5
810	1
811	3
812	5
813	1
814	3
815	3
816	1
817	2
818	3
819	4
820	1
821	1
822	4
823	5
824	5
825	5
826	1
827	4
828	5
829	2
830	2
831	3
832	3
833	3
834	4
835	5
836	2
837	4
838	4
839	2
840	3
841	2
842	1
843	1
844	2
845	3
846	1
847	5
848	1
849	2
850	2
851	2
852	5
853	3
854	4
855	2
856	3
857	4
858	5
859	2
860	4
861	3
862	3
863	5
864	3
865	1
866	5
867	3
868	1
869	3
870	1
871	5
872	2
873	4
874	2
875	4
876	3
877	1
878	2
879	1
880	4
881	5
882	4
883	4
884	1
885	5
886	2
887	3
888	1
889	5
890	2
891	5
892	2
893	2
894	2
895	5
896	1
897	2
898	4
899	1
900	2
901	1
902	1
903	5
904	3
905	5
906	3
907	5
908	3
909	4
910	5
911	2
912	2
913	1
914	1
915	2
916	3
917	2
918	1
919	3
920	2
921	3
922	1
923	3
924	4
925	1
926	2
927	2
928	2
929	3
930	1
931	4
932	2
933	5
934	2
935	5
936	2
937	5
938	4
939	3
940	5
941	3
942	5
943	3
944	1
945	3
946	2
947	2
948	5
949	2
950	2
951	5
952	1
953	1
954	3
955	5
956	5
957	3
958	2
959	5
960	4
961	5
962	2
963	2
964	3
965	4
966	2
967	3
968	1
969	1
970	2
971	4
972	1
973	2
974	2
975	2
976	3
977	2
978	1
979	5
980	3
981	4
982	3
983	3
984	5
985	2
986	2
987	3
988	5
989	3
990	4
991	2
992	4
993	3
994	1
995	1
996	2
997	3
998	2
999	4
1000	4
1001	2
1002	1
1003	2
1004	3
1005	3
1006	3
1007	2
1008	2
1009	2
1010	1
1011	3
1012	3
1013	5
1014	3
1015	3
1016	2
1017	1
1018	3
1019	5
1020	3
1021	4
1022	3
1023	2
1024	5
