# Supplementary material for: RichMind: A Tool for Improved Inference from Large-Scale Neuroimaging Results
Source: PLoS One. 2016 Jul 25;11(7):e0159643. doi: 10.1371/journal.pone.0159643 (PMC4959697; doi:10.1371/journal.pone.0159643)
Supplement: S1 Dataset — (TAR) [file pone.0159643.s001.tar › CaseStudy2Data/BackgroundSet.txt]

-12	-34	5
-47	40	-7
35	-29	-20
-53	-44	51
64	-25	12
4	-12	5
12	1	71
-23	7	-1
-1	19	26
-5	-35	55
6	-31	74
6	-34	37
21	-56	-11
39	8	-1
-40	-24	15
29	-4	-39
17	-76	-11
14	-87	30
25	-2	59
-31	-33	56
1	-76	-2
39	-37	44
13	-9	27
-46	-13	-33
-42	42	-2
42	-51	37
-7	-91	5
-28	-38	5
30	-74	0
-16	-25	66
-9	1	62
32	58	-5
11	-71	-6
11	60	-16
3	-63	5
33	9	7
-40	-19	61
46	32	25
50	-65	40
49	-38	43
6	33	16
-47	28	22
-27	-87	24
-50	-0	-24
-56	4	24
26	-18	70
-43	-30	52
-29	-86	10
-37	52	-11
51	9	35
14	-76	48
-5	11	52
-14	-101	5
16	51	-14
33	22	-18
-2	38	-11
-23	18	-3
48	-3	43
-24	47	-15
-16	-79	-7
47	-72	29
64	-21	-9
-34	-52	38
57	-34	31
-15	-71	15
52	21	24
-46	-1	36
-13	-73	47
23	-25	-15
39	2	37
50	-30	36
9	-25	44
-62	-39	-10
34	-62	30
-44	-6	53
-20	8	-29
66	-37	16
-34	18	-28
11	-39	41
2	52	19
58	-9	37
4	-85	22
9	63	14
7	-37	48
48	16	1
11	-63	9
-45	-43	37
-63	-15	-4
-45	12	30
-15	-6	64
36	54	-9
-31	-79	41
-35	-10	54
53	-64	20
10	49	38
-19	-44	-6
-33	37	30
-24	-72	32
-36	7	56
-11	57	-15
6	-54	63
-34	49	20
26	-15	63
20	65	2
39	-30	59
-49	-24	54
-13	-39	-6
65	-8	20
15	-83	7
67	-13	-2
-28	-84	31
28	10	-1
36	-13	46
-54	-50	14
-48	13	-25
35	-16	25
-48	-41	51
-25	-2	-30
12	-16	53
58	-13	21
-4	42	41
-56	4	-20
12	-71	56
-31	-6	-37
-43	-61	-9
11	-45	67
14	-9	71
-29	58	10
-7	37	13
55	-8	-4
20	-90	-8
56	-61	0
11	18	-21
-1	-43	38
-29	-8	66
-3	-62	62
27	26	46
-30	-88	-12
-31	57	-3
31	-91	9
42	46	22
-48	-38	43
-34	-79	22
-54	-48	33
-38	17	54
28	4	-43
-0	-53	32
-49	-65	-16
42	32	39
30	26	-12
50	-2	-32
-12	14	63
-21	60	15
34	-24	-22
22	-60	57
-58	-3	28
-67	-23	-2
-55	-15	16
11	55	35
-15	-50	22
44	-9	-10
-61	-53	8
-49	4	6
10	35	47
-12	-83	33
-10	-47	7
13	11	52
10	-18	70
53	-35	2
61	-32	0
-60	-48	1
-60	2	15
-23	-5	-21
57	-12	-17
54	-19	48
-11	11	22
23	-59	2
2	-14	48
17	57	1
66	-22	-15
50	-0	5
-52	-60	33
46	12	50
-42	22	42
27	-80	19
-15	-59	52
14	-94	5
63	-38	27
-12	12	-7
3	46	-18
30	12	52
-9	-75	41
23	-66	42
15	4	-16
-19	-48	59
-12	-97	-10
-19	3	47
6	8	40
-10	-50	67
36	54	5
13	-65	45
-6	22	33
-39	-58	51
10	45	-4
-5	29	55
67	-36	4
4	-61	24
22	-87	31
-40	-39	52
44	13	36
-16	-63	-5
-3	-63	14
-15	40	30
-0	-48	43
38	-13	65
-55	0	-30
-1	-13	55
-49	-58	43
-32	-6	-25
-45	-30	-24
-36	16	40
56	-58	30
-4	32	26
23	-34	-8
9	-67	21
26	-72	22
-24	18	-24
-37	1	43
-11	-78	6
5	-8	39
-55	2	-7
58	-47	-21
-26	20	-18
-27	51	10
-5	41	26
58	-3	-18
-31	30	-20
-13	-9	17
9	53	-18
52	-67	-5
9	-8	64
2	-80	16
34	37	12
51	-35	53
9	-60	38
5	28	56
23	7	-2
45	42	-12
-53	-1	-14
58	-57	-6
-5	-96	-6
58	-12	43
41	-76	18
-37	27	2
29	-28	65
-43	32	12
-26	24	18
-42	43	14
38	27	34
-55	-44	17
-37	-41	-18
-35	-55	58
-37	-2	9
-40	-16	45
-46	20	22
-56	-31	21
32	30	47
-23	-75	40
-51	33	5
56	8	-24
-26	9	50
-15	-89	-14
-41	32	33
-27	-23	-15
51	-58	16
39	12	46
-12	-55	61
-2	-53	69
-56	-17	38
-41	-4	-4
-31	-39	-5
1	29	48
27	54	17
-44	-66	17
34	19	45
-46	41	9
25	-49	-2
-43	-17	38
50	37	2
-7	24	62
39	-28	22
-47	8	37
-48	-23	-12
-27	-5	58
67	-23	1
-20	-33	-15
10	11	3
10	32	26
-20	-72	48
-39	-70	29
51	-23	37
-5	-99	4
-18	-37	71
22	-65	34
-53	-62	-8
32	-45	-8
33	-70	-12
11	-46	35
14	-94	-3
-23	54	-3
3	-25	5
-31	-7	35
38	45	-15
-13	30	-20
-53	14	13
55	-34	-24
46	-54	50
0	34	-15
-57	-55	-14
41	-84	-5
-34	-10	63
-2	63	15
31	-7	-9
8	17	56
-45	28	2
2	10	68
-58	-13	-21
25	20	-3
-34	49	8
8	41	30
-38	-13	3
-10	-22	13
-8	62	-2
-32	-64	-12
-36	6	-12
-40	-81	-9
-51	-6	44
45	15	19
44	3	20
-48	-28	37
55	26	2
46	-75	-1
33	-34	58
7	20	-1
56	-33	-8
19	18	60
17	43	41
-50	-15	9
7	-90	-10
-66	-34	11
-16	-68	24
-47	11	45
17	-66	10
-28	20	52
51	17	20
-19	-88	-6
-9	-94	24
-49	-60	9
56	-25	46
-26	1	58
59	-22	-3
12	-53	30
55	-54	41
60	7	22
-6	-46	51
-57	-46	40
31	-17	-21
-39	30	26
10	55	14
-4	14	-13
62	-7	-13
-14	-56	25
27	-53	23
-20	-23	71
-32	-76	32
19	-65	53
-49	-29	20
-27	4	-36
18	35	-16
-42	40	25
-63	-24	-17
38	5	48
37	-22	56
-33	14	45
-23	23	47
-41	-68	-4
10	-80	8
-18	-85	39
6	-58	55
-54	-30	9
-6	-33	44
-29	8	58
25	-70	54
43	-64	11
-9	-67	41
-44	-56	14
17	17	-9
23	-94	13
19	60	24
-33	10	-20
20	-50	58
21	54	22
11	42	15
-57	-36	14
-44	-66	28
22	-97	3
-3	-44	22
-27	-63	49
-50	-67	23
54	-19	1
34	-72	31
28	-39	65
41	-75	36
-18	-66	54
-43	-76	16
-5	-70	1
41	-83	7
59	1	9
30	-47	65
53	-8	-36
-37	16	2
6	-65	45
51	-37	21
-25	-49	68
51	-30	48
-30	31	49
-33	-38	47
36	-59	55
20	-59	22
47	3	41
59	-50	34
9	-66	55
38	-79	26
-5	-84	33
40	-44	57
17	-37	46
-9	-52	46
-43	11	-30
41	-12	54
-51	-52	47
57	-1	29
-31	-91	-2
-50	-1	19
32	9	-18
3	-92	16
23	40	43
-39	-1	52
56	-43	45
54	-23	24
-5	-2	42
49	-21	54
14	-73	5
-10	-25	41
18	60	-7
57	-13	-3
29	-5	62
23	12	-38
-11	46	2
-39	-85	15
61	-19	9
54	-43	32
-11	-61	27
44	-57	-18
-42	-43	-21
64	-46	-1
49	-61	26
-63	-16	32
-34	-22	-21
28	-78	40
36	-69	39
43	-10	13
54	-20	-26
30	9	-34
-13	16	2
-8	-87	-3
45	-3	54
2	-78	42
29	-5	-20
53	27	16
47	-50	27
26	39	-18
45	-24	61
49	19	-11
-48	-4	-36
-14	-80	45
-56	-32	45
59	-2	17
22	-82	-7
44	9	-34
-7	16	38
32	-8	-28
-58	-20	27
64	-15	-23
-28	-28	51
-3	-84	27
5	-26	58
-39	43	-9
-8	50	-4
57	-40	6
48	-73	-12
0	55	-11
63	-38	-12
29	47	5
61	-8	11
-47	-78	-2
-40	-27	63
35	38	-10
-20	53	-13
-41	-45	46
43	39	-6
-7	-64	31
40	15	-9
22	-13	71
26	6	54
-7	-11	56
41	-74	-10
19	-76	43
33	-18	60
-43	-37	-13
5	-37	71
10	5	29
-64	-40	1
-18	58	21
35	29	-5
49	-15	51
58	-1	-1
-2	-24	73
-6	19	52
-23	35	45
62	-44	23
-6	31	37
23	12	7
-26	-94	10
36	-42	-21
46	-8	40
-23	36	-20
3	-70	35
19	-38	57
1	-64	49
30	26	5
21	-44	63
-13	-56	-1
-43	-64	48
42	-31	-26
-40	-72	-12
-24	-38	68
9	-33	56
49	5	-39
-30	-55	-14
-32	-20	-12
-63	-44	14
-48	-15	-4
-15	-95	-4
48	32	16
26	-36	-14
18	45	31
48	-47	-22
-49	-1	-3
-20	48	29
-51	-6	32
-50	-69	-3
61	-47	-14
-47	22	32
2	4	51
12	-45	2
-14	41	-21
-41	-34	59
58	-1	-27
45	16	42
-57	-29	-23
27	50	25
-24	2	-43
-54	-40	29
27	19	50
51	5	-15
-53	-15	-0
-56	-53	22
12	15	42
51	8	19
-47	-69	35
59	-56	22
63	-25	23
-21	54	27
22	-32	70
-46	-17	55
-3	-76	36
39	-36	63
31	-55	-10
32	35	34
55	-14	14
-18	32	48
-40	-18	18
42	-46	-14
15	-58	63
-64	-16	-15
2	-45	26
-53	-11	-28
41	-61	38
-10	-29	67
-47	33	-3
-25	-51	-8
-23	64	-2
-36	-75	17
62	2	3
-19	-81	25
2	-26	38
-41	17	-19
-10	32	48
-8	-30	50
-7	3	70
27	-71	10
11	31	41
61	-48	6
58	-12	-30
30	-84	28
-17	-95	19
50	-17	9
54	-34	14
65	-40	-5
49	-45	6
-9	-70	15
-37	-2	-39
13	-0	15
-39	5	34
66	-22	26
-4	-38	37
-7	9	64
-26	-71	-8
-47	-21	48
52	-46	39
-12	-66	49
38	16	5
45	-33	23
36	42	18
29	-60	2
26	24	55
-21	0	-14
-28	-34	-17
9	44	47
-43	5	6
-7	18	-18
35	52	15
-60	-4	-18
38	-16	13
-32	40	-11
32	-84	18
15	-50	66
-37	-44	58
-28	49	26
-15	-31	21
-25	-55	62
-17	-70	6
2	44	11
-56	0	39
-60	-12	12
-3	-23	10
18	35	-22
-20	-69	-2
13	-65	31
-26	39	38
-53	-42	-21
43	-20	-24
10	60	22
39	3	-34
12	-82	32
-49	25	10
0	-1	34
-7	39	-4
11	61	2
1	-10	66
-38	-82	28
-10	1	34
-2	-14	39
27	15	25
-62	-24	5
37	-4	14
-34	43	34
30	62	5
-15	-74	29
48	25	27
-20	61	-11
-40	52	4
-18	24	41
10	-42	74
-35	-32	66
-5	54	6
0	29	8
18	7	57
13	19	18
-48	5	-30
-2	63	5
-6	-71	55
-13	-82	18
49	6	-22
14	-61	-6
-4	25	-15
6	-53	37
-22	7	63
-23	-62	60
60	4	-11
56	-57	-13
-45	-14	-17
-29	-56	-3
39	-85	16
-54	-4	4
-57	-20	-27
-30	-45	-11
-40	-54	-11
2	52	31
44	48	11
24	-37	3
-2	-91	23
8	23	-6
31	-68	48
2	-95	9
43	-7	-36
-54	-49	-22
25	59	11
-45	8	22
4	15	34
-13	45	40
-47	-53	21
-35	47	13
39	7	57
49	-66	8
23	-29	14
21	18	-20
-45	1	47
14	20	61
-59	-37	35
30	-84	-12
59	-21	-20
-27	-30	62
30	41	38
14	-29	71
-55	-4	13
46	39	10
-62	-13	22
33	23	34
50	33	-9
32	10	59
-37	-15	-30
-8	-32	74
-51	-22	4
62	-16	29
43	-66	27
-33	-16	59
-7	-39	65
-25	26	-15
40	3	31
9	-81	-8
-65	-32	-14
-47	-74	9
-26	11	-39
19	-86	17
-54	-15	47
2	39	47
30	-57	61
-27	1	3
26	-32	55
53	10	-9
-29	-60	41
-32	-64	33
-8	-88	16
-1	-46	61
-33	33	-13
-28	12	-9
52	-50	-14
-35	-6	2
-51	-52	-2
-47	-35	9
-22	-97	4
62	-35	39
14	28	57
59	-45	14
48	-17	20
-22	-8	-13
-63	-32	-8
26	-15	-15
-2	-66	28
29	-93	-11
14	-76	36
34	13	-41
43	-57	16
-12	-41	57
30	19	-36
-42	32	-12
-7	60	24
-45	18	4
-41	-71	41
-24	-54	47
-43	-68	6
-6	0	48
-5	-22	59
-11	-15	72
-48	8	-12
53	-43	52
-1	12	-4
-15	-63	61
41	-13	2
12	-55	-1
49	-54	-12
8	64	-6
26	59	-10
46	-59	44
35	-48	40
39	27	-18
-10	56	31
45	-21	10
8	-46	56
-33	-84	3
-60	-17	4
45	-47	49
32	-33	-18
34	-63	-12
-31	-49	59
-5	59	-16
36	-30	-5
7	27	35
30	-59	51
42	-7	59
-62	-31	28
-60	-12	-10
-40	-29	26
48	-34	1
-60	-27	39
-32	19	6
-36	15	-37
4	38	-6
-4	64	-9
11	-82	40
-25	-37	-9
-24	-78	-11
45	31	1
-56	-29	-2
3	24	-21
-28	0	11
31	44	27
54	-29	-18
43	-61	-6
-55	-61	20
56	8	29
61	-7	31
-36	25	36
35	-81	-10
-52	-23	40
34	-14	2
-8	-5	3
40	26	44
-46	-51	33
1	50	7
-29	-24	6
-3	-54	54
-51	13	7
-2	31	-23
48	-72	12
-56	7	7
-44	6	-37
-38	11	26
-32	8	1
-33	-29	-24
-23	-61	9
-44	21	-28
-11	-61	6
10	-7	48
42	15	-29
-46	-50	-21
63	-25	40
-9	-64	18
22	-50	70
42	21	-25
11	42	5
25	30	27
-24	57	4
48	22	3
18	-56	12
-10	-42	74
-39	25	16
19	-0	67
-33	37	19
20	-11	-21
-46	16	-6
-14	-1	12
-13	-12	66
-56	-40	24
-12	41	48
4	-82	2
22	8	66
58	-55	5
42	-1	-42
-61	-34	6
45	23	34
57	-53	13
44	38	19
23	-6	-27
42	-33	51
-31	-69	41
55	9	12
13	-25	7
-60	-49	-5
2	-24	46
-18	-1	69
47	-3	-11
32	-71	43
61	-32	20
56	-40	-23
52	-21	-8
43	-39	-19
6	20	45
-54	-65	7
8	29	-14
-6	51	37
-27	-21	65
29	-51	47
-32	-66	47
27	-47	-14
64	-32	-16
-55	-12	28
-20	-20	-20
-17	27	56
45	-64	-15
7	1	64
-32	-81	-11
-25	24	-6
4	12	60
-51	-21	-18
-12	25	-10
-8	45	-13
9	-76	20
53	-16	34
55	18	11
20	52	31
48	12	-26
-17	13	-19
-42	-32	18
-51	23	-2
-60	-3	-2
-10	27	19
17	-77	29
-54	-34	-2
-23	-87	19
-46	-17	15
-26	-95	-7
53	-1	48
-10	-74	-8
24	50	-15
-46	-55	28
44	-4	6
6	-53	24
-4	-58	40
23	2	-30
11	-15	12
-6	-10	70
15	-65	19
47	3	-4
6	-6	47
-2	-74	8
-53	-34	-22
-61	-25	23
40	9	11
-19	-4	-28
-62	-45	-16
25	26	-21
-37	-77	0
42	53	-2
-6	-28	38
-44	-55	-18
-25	-42	50
2	3	-8
-9	47	31
-33	11	13
-18	14	53
19	36	51
-33	28	43
-1	-53	8
-39	-87	8
-5	43	7
39	-52	55
-30	-16	-23
17	-39	-3
39	47	1
20	-74	-2
23	-97	-6
45	-46	13
24	31	39
9	63	6
1	-90	-3
39	18	-33
14	-95	18
-28	36	21
42	31	-14
-25	40	31
13	-87	21
7	-26	67
40	-16	46
-11	62	12
1	-70	19
6	41	-22
42	24	9
37	42	32
-23	18	60
4	-13	72
3	44	21
38	-12	-33
-17	-31	-1
29	-91	2
-52	18	28
-37	-54	43
-1	-52	17
14	-2	58
16	-29	-4
-13	-90	10
-49	-46	6
35	-83	-1
-58	-58	-4
-42	23	-14
-56	12	22
45	-66	3
-28	-16	-30
17	-53	4
27	1	-7
39	-17	-27
-15	64	3
24	9	-22
