# Supplementary material for: RichMind: A Tool for Improved Inference from Large-Scale Neuroimaging Results
Source: PLoS One. 2016 Jul 25;11(7):e0159643. doi: 10.1371/journal.pone.0159643 (PMC4959697; doi:10.1371/journal.pone.0159643)
Supplement: S1 Dataset — (TAR) [file pone.0159643.s001.tar › CaseStudy2Data/reducedFunctionalConnections.txt]

114	123	1
73	138	1
48	170	1
138	170	1
6	173	1
20	177	1
170	177	1
6	217	1
192	250	1
101	260	1
106	260	1
123	260	1
132	260	1
186	260	1
217	260	1
240	260	1
241	260	1
192	262	1
170	267	1
44	278	1
260	278	1
6	279	1
48	295	1
165	295	1
192	295	1
272	295	1
295	307	1
62	310	1
173	311	1
196	312	1
295	320	1
6	335	1
295	336	1
106	342	1
334	342	1
308	345	1
345	349	1
6	353	1
336	353	1
170	358	1
295	358	1
6	361	1
138	361	1
20	371	1
45	371	1
138	371	1
328	371	1
358	371	1
98	389	1
114	389	1
214	396	1
389	396	1
6	410	1
409	413	1
342	417	1
396	422	1
173	424	1
202	424	1
260	424	1
291	424	1
342	424	1
415	424	1
6	427	1
101	427	1
192	427	1
260	427	1
371	427	1
114	432	1
260	432	1
345	434	1
396	437	1
62	442	1
170	442	1
295	442	1
6	455	1
6	460	1
138	460	1
424	460	1
442	460	1
212	470	1
222	470	1
260	476	1
396	477	1
170	478	1
291	479	1
177	494	1
196	494	1
371	494	1
139	496	1
114	499	1
162	499	1
328	499	1
358	499	1
442	499	1
177	500	1
260	500	1
371	500	1
214	502	1
295	502	1
310	502	1
6	504	1
27	505	1
106	505	1
353	505	1
387	505	1
5	506	1
196	506	1
272	506	1
460	506	1
123	509	1
196	513	1
140	515	1
260	515	1
82	516	1
86	516	1
114	516	1
177	516	1
225	516	1
231	516	1
295	516	1
353	516	1
371	516	1
424	516	1
506	516	1
6	517	1
301	521	1
123	530	1
295	533	1
396	539	1
170	545	1
470	548	1
424	551	1
515	551	1
295	553	1
295	559	1
84	561	1
114	561	1
143	561	1
192	561	1
226	561	1
353	561	1
394	561	1
415	561	1
173	564	1
260	564	1
470	568	1
470	581	1
110	589	1
455	589	1
6	590	1
43	593	1
424	593	1
459	593	1
396	598	1
409	598	1
496	602	1
561	603	1
6	609	1
332	609	1
561	611	1
6	617	1
424	617	1
561	620	1
6	631	1
389	631	1
583	631	1
405	638	1
6	648	1
101	648	1
196	648	1
53	665	1
336	665	1
505	665	1
516	665	1
260	670	1
551	670	1
279	673	1
371	679	1
410	683	1
260	684	1
260	685	1
627	687	1
238	688	1
295	689	1
20	700	1
93	700	1
105	700	1
106	700	1
138	700	1
272	700	1
301	700	1
494	700	1
506	700	1
685	700	1
561	707	1
134	718	1
300	718	1
405	718	1
407	718	1
511	718	1
598	718	1
683	718	1
164	722	1
259	722	1
389	722	1
446	722	1
470	722	1
539	722	1
598	722	1
718	722	1
334	725	1
506	725	1
689	727	1
722	739	1
138	744	1
272	744	1
442	744	1
409	746	1
744	751	1
424	753	1
250	765	1
427	765	1
656	770	1
295	772	1
173	775	1
397	775	1
561	775	1
138	778	1
196	778	1
272	778	1
358	778	1
442	778	1
731	778	1
101	781	1
114	781	1
162	781	1
389	781	1
513	781	1
114	782	1
581	782	1
132	794	1
139	794	1
725	794	1
295	811	1
665	811	1
700	811	1
260	816	1
656	818	1
371	824	1
138	825	1
114	831	1
260	831	1
342	831	1
295	833	1
778	833	1
794	833	1
372	841	1
537	841	1
539	841	1
586	841	1
598	841	1
697	841	1
718	841	1
295	845	1
665	845	1
700	846	1
702	848	1
295	852	1
396	853	1
470	864	1
6	865	1
295	867	1
110	873	1
92	876	1
470	876	1
6	879	1
267	883	1
424	885	1
782	893	1
138	899	1
154	899	1
553	899	1
772	899	1
818	899	1
62	901	1
152	901	1
295	901	1
627	901	1
170	910	1
371	910	1
781	910	1
173	922	1
260	922	1
170	923	1
353	923	1
707	923	1
744	923	1
891	923	1
371	930	1
781	930	1
506	941	1
62	943	1
73	943	1
101	943	1
295	943	1
312	943	1
494	943	1
656	943	1
744	943	1
778	943	1
899	943	1
910	943	1
940	943	1
342	945	1
164	947	1
718	947	1
396	950	1
420	950	1
598	950	1
718	950	1
722	950	1
841	950	1
154	952	1
413	954	1
470	954	1
6	959	1
345	967	1
62	969	1
499	969	1
775	969	1
295	975	1
345	983	1
494	983	1
718	983	1
726	983	1
899	983	1
442	984	1
516	984	1
561	984	1
782	984	1
811	984	1
110	985	1
134	985	1
151	985	1
238	985	1
702	985	1
883	985	1
470	997	1
267	1001	1
6	1002	1
460	1006	1
922	1013	1
665	1014	1
756	1014	1
20	1018	1
93	1018	1
494	1018	1
506	1018	1
585	1018	1
794	1018	1
92	1020	1
470	1020	1
516	1020	1
